# Supplementary material for: New-onset dermatomyositis following COVID-19: A case report
Source: Front Immunol. 2022 Oct 24;13:1002329. doi: 10.3389/fimmu.2022.1002329 (PMC9637802; doi:10.3389/fimmu.2022.1002329)
Supplement: Supplementary file 1 [file Table_1.xls]

## Sheet: Sheet1
	Table 1. Laboratory Findings on Admission.
	Peripheral blood			Immunoserological tests
	Red blood cells	3.93 × 106/μL		C-reactive protein	3.2 mg/dL (<0.30)
	Hemoglobin	11.3 g/dL		ESR	>150 mm/h (<53)
	Hematocrit	0.36		Ferritin	3,537 ng/mL (12–60)
	Platelet	63.1 × 104/μL		IgG	3,111 mg/dL (870–1,700)
	White blood cells	16,900/μL		IgA	306 mg/dL (110–410)
	Neutrophil	0.883		IgM	204 mg/dL (35–220)
	Eosinophil	0.014		Complement 3	145 mg/dL (65–135)
	Monocyte	0.018		Complement 4	24.9 mg/dL (13–35)
	Lymphocyte	0.083		ANA	✕1,280 (speckled) (0–39)
	Basophil	0.002			✕320 (nucleolar) (0–39)
	Blood chemistry				✕1,280 (cytoplasmic) (0–39)
	Total protein	7.5 g/dL (6.6–8.1)		Anti-DNA Ab	6.1 U/mL (<6.0)
	Total bilirubin	0.31 mg/dL (0.4–1.5)		Anti-RNP Ab	1.3 U/mL (<4.9)
	Albumin	2.6 g/dL (4.1–5.1)		Anti-Scl-70 Ab	0.8 U/mL (<4.5)
	Aspartate aminotransferase	154 IU/L (13–33)		Anti-Ro/SS-A Ab	>240 U/mL (<6.9)
	Alanine aminotransferase	103 IU/L (8–42)		Anti-La/SS-B Ab	>320 U/mL (<6.9)
	Aldolase	52.8 IU/L (2.7-5.9)		Anti-ARS Ab	170.9 U/mL (<24.9)
	Lactate dehydrogenase	550 IU/L (124–222)		Anti-Jo-1 Ab	(-)
	γ-Glutamyl transpeptidase	11 IU/L (9–32)		Anti-Ku Ab	(-)
	Alkaline phosphatase	71 IU/L (106–322)		Anti-PL-7 Ab	(3+)
	Creatine Kinase	3,380 U/L (62–287)		Anti-OJ Ab	(-)
	Blood urea nitrogen	8.3 mg/dL (8–20)		Anti-EJ Ab	(-)
	Creatinine	0.62 mg/dL (0.46–0.79)		Anti-SRP Ab	(-)
	Na	138.8 mEq/L (138–145)		Anti-Mi-2 Ab	(-)
	K	4.45 mEq/L (3.6–4.8)		Anti-TIF1-γ Ab	<5 U/mL (<31)
	Cl	102.8 mEq/L (101–108)		Anti-MDA5 Ab	<4.0 U/mL (<32)
	Ca	8.5 mg/dL (8.8–10.1)		Human leukocyte antigen	DR4 (DRB1*0405)
	TSH	1.650 μIU/mL (0.50–5.00)			DR15 (DRB1*15:01)
	free T4	1.49 ng/dL (0.90–1.70)		Urinalysis
	free T3	2.43 pg/mL (2.30–4.00)		pH	7.5
				Specific gravity	1.022
				Protein	(1+)
				Occult blood	(1+)
	Abbreviation: TSH; thyroid stimulating hormone, ESR; erythrocyte sedimentation rate, Ig; immunoglobulin, ANA; antinuclear antibodies, Abs; antibodies.
